# Supplementary material for: Neuron-Glial Antigen 2 Participates in Liver Fibrosis via Regulating the Differentiation of Bone Marrow Mesenchymal Stem Cell to Myofibroblast
Source: Int J Mol Sci. 2023 Jan 7;24(2):1177. doi: 10.3390/ijms24021177 (PMC9864665; doi:10.3390/ijms24021177)
Supplement: Supplementary file 1 [file ijms-24-01177-s001.zip]

Archive with 1 entries (1 files):
- ijms-2037684-supplementary.pdf
